# Supplementary material for: Bavachin Rejuvenates Sensitivity of Colistin against Colistin-Resistant Gram-Negative Bacteria
Source: Int J Mol Sci. 2024 Feb 16;25(4):2349. doi: 10.3390/ijms25042349 (PMC10889384; doi:10.3390/ijms25042349)
Supplement: Supplementary file 1 [file ijms-25-02349-s001.zip]

Archive with 1 entries (1 files):
- ijms-2845338-supplementary.pdf
